# Supplementary material for: Detecting user experience issues from mHealth apps that support stroke caregiver needs: an analysis of user reviews
Source: Front Public Health. 2023 May 25;11:1027667. doi: 10.3389/fpubh.2023.1027667 (PMC10247988; doi:10.3389/fpubh.2023.1027667)
Supplement: Supplementary file 1 [file Table_1.XLSX]

## Sheet: Sheet1
#	App Name	App Id		Developer			Store		Category	Comments	Ratings	Content Rating	Released	Features	Needs Addressed	Reviews Analyzed
		Google	Apple	Name	Affiliation	Location	Android	iOS								Negative/Neutral Reviews?	Comments Included
1	Rehab Coach: CVA Stroke Rehabi	com.blackfrogweb.rehabcoach		Black Frog Studios, LLC	Individual	Uruguay	Y		Health & Fitness	68	4.33333	Everyone	2018	Rehabilitation Exercises - Games	Involvement in Care	Yes	27
2	WellSky Personal Care	com.clearcare.clearcareconnect	1304726452	ClearCare Online, Inc.	Organization	USA	Y	Y	Medical	14416	3.92814	Everyone	2017	manage schedules, shifts, tasks, and profiles	Involvement in Care	Yes	5676
3	Strocit :Post stroke exercises	com.sunpharma.strocit		Sun Pharma	Organization	India	Y		Education	4	4.2	Everyone	2014	Rehabilitation Exercises - Infographic	Involvement in Care; Information	Yes	2
4	MyTRCare - Stroke Recovery	com.trcare.mytrcare	1562305148	TRCare, Inc.	Organization	USA	Y	Y	Health & Fitness	10	5	Everyone	2021	Rehabilitation Exercises - Self-assessment, customized plan, visual library, real-time feedback and progress report	Involvement in Care; Information
5	Care.com: Hire Caregivers	com.care.android.careview	328453619	Care.com Inc	Organization	USA	Y	Y	Lifestyle	29001	3.54312	Everyone	2009	Connect with formal caregivers, share needs, search and view profiles, book caregivers and make payments	Support	Yes	6792
6	CareLinx: In-Home Care	com.carelinx	1090663690	CareLinx	Organization	USA	Y	Y	Health & Fitness	2081	4.23257	Everyone	2016	Connect with formal caregivers, get personalized support, get real-time updates, message caregivers, get transportation and payment	Support	Yes	137
7	ianacare - Caregiving Support	com.ianacare.ianacare	1441737626	ianacare, Inc.	Organization	USA	Y	Y	Health & Fitness	63	4.39167	Everyone	2019	Get practical support, keep everyone upto date, share care plan and schedule and receive notifications	Support; Involvement in Care	Yes	7
8	Hope After Stroke	com.joskyjosh.hopeafter		Joshua Acquah	Individual	Unknown	Y		Health & Fitness	4	4.14286	Everyone	2016	Rehabilitation Exercises - Book	Information	Yes	2
9	MyEHC Caregiver	com.encompassheatlh.caregiverapp	1556875627	Encompass Health	Organization	USA	Y	Y	Health & Fitness	11	2.94048	Everyone	2021	Rehabilitation Program - Track goals, receive instrustions of care, make follow-up approintments, track medications and view discharge diagnosis	Involvement in Care	Yes	3
10	CircleOf Family caregiving App	com.mywaysmobile	1298712207	CircleOf, Inc.	Organization	USA	Y	Y	Health & Fitness	56	4.27536	Everyone	2018	Health tracking of patient - create caregiver groups, track appointments, create to-do lists, view calendars, make video calls and receive notifications	Involvement in Care; Support	Yes	8
11	Caregiver App	com.comforcare.hm.caregiverapp		ComForCare Home Care	Organization	USA	Y		Health & Fitness	38	3.475	Everyone	2017	Update completed tasks and take notes	Involvement in Care	Yes	33
12	Connected Caregiver	com.connectedcaregiver.care	1596707007	Verustat	Organization	USA	Y	Y	Medical	5	5	Everyone	2021	Create caregiver group, manage medications, store documents, mood tracking, calendar updates, manual health tracking, alerts and notifications	Support; Involvement in Care
13	Peace of Mind: Caregiver	com.burlymarmot.peaceofmind.caregiver_v2	1559579117	peaceofmind.ai	Organization	USA	Y	Y	Health & Fitness	7	4.18182	Everyone	2020	Identify patient change in location, fall detection, health monitoring, stress levels, sleep and local weather	Involvement in Care
14	Carely Family	com.caremonster.appcelerator	703761701	Carely Inc.	Organization	USA	Y	Y	Health & Fitness	28	4.07692	Everyone	2013	Social Network - Share pictures, post comments and questions, send messages, react to posts, plan medical visits, post updats, access health information and direct message health teams	Support; Involvement in Care	Yes	21
15	Doctor31 - Symptom Checker	com.ro.doctor31		Doctor31	Organization	Romania	Y		Health & Fitness	3	3	Everyone	2019	Get reliable personalized information	Information	Yes	3
16	healthdirect	au.org.healthdirect.healthdirectapp	1021494621	Healthdirect Australia	Government	Australia	Y	Y	Health & Fitness	99	3.33333	Everyone	2015	Check symptoms, find health services, search medications, get health information, symptom tracker and connect to health records	Involvement in Care; Support; Information	Yes	73
17	MyTherapy Pill Reminder	eu.smartpatient.mytherapy	662170995	MyTherapy	Organization	Germany	Y	Y	Medical	6632	4.71202	Everyone	2015	Pill reminder, pill tracker, message reminder, share health journal with doctor and personalized health tips	Involvement in Care; Information	Yes	3095
18	Pill Reminder and Medication Tracker by Medisafe	com.medisafe.android.client	573916946	Medisafe	Organization	USA	Y	Y	Health & Fitness	31186	4.63575	Everyone	2012	Pill reminders, notification, drug interaction tracker, appointment manager and calendar, share data with doctor, track health measurements, customized reminders and wearable connection	Involvement in Care	Yes	8915
19	MedicineWise App	au.org.nps.medicinelistplus	777483494	NPS Medicinewise	Government	Australia	Y	Y	Medical	544	4.09644	Everyone	2014	Create individual profile, generate medication list, medical condition tracker, store emergency contacts, quick access to medication information and track and share test results	Involvement in Care; Information	Yes	106
20	Caregiver ENTERTAINER	com.theentertainerme.crgentertainer	1332678600	The Entertainer General Trading	Organization	UAE	Y	Y	Lifestyle	21	4.7619	Everyone	2018	Offers for trips	Self-Care	Yes	3
21	Homage - Care Where You Are	co.homage.careowner	1277541542	Homage Co Pte Ltd	Organization	Singapore	Y	Y	Health & Fitness	52	4.67307	Everyone	2017	Connect with formal caregivers for various activities, teleconsult, manage appointments, receive support and get summaries	Support; Involvement in Care	Yes	23
22	MedAdvisor: Order Medications	medadvisor.main	626138245	MedAdvisor	Organization	Australia	Y	Y	Medical	2640	4.23269	Everyone	2013	Order medications, track pills, receive reminders and track others medications	Involvement in Care	Yes	606
23	StrokeVAN App	com.strokevan.app	1493197236	Felipe Esteves	Individual	Brazil	Y	Y	Health & Fitness	9	4.5	Everyone	2020	Identify stroke, easy to understand information and share results	Involvement in Care; Information
24	Stroke Awareness Foundation	com.strokeappandroid	956746312	Stroke Awareness Foundation	Organization	USA	Y	Y	Medical	23	3.37185	Everyone	2015	Identify stroke, call ems and identify nearest local services	Involvement in Care; Support; Information	Yes	4
25	UrbanSitter: Local Caregiver	com.urbansitter.android	548126716	UrbanSitter, Inc.	Organization	USA	Y	Y	Parenting	12911	4.17151	Everyone	2012	Connect with formal caregiver, last minute appointments and payment	Support	Yes	329
26	Walmart Wellness	com.walmart.caredroid	1539504095	Walmart	Organization	USA	Y	Y	Health & Fitness	7246	4.50092	Everyone	2020	Online shopping, delivery, real-time order tracking, view shopping list, phartmacy, barcode scanner, and payment	Self-Care	Yes	805
27	RAZ Care	com.comit.caregiver	1580074882	RAZ Mobility, LLC	Organization	USA	Y	Y	Productivity	23	4.70915	Everyone	2022	Create and edit contacts, place video call, set reminders, receive and text messages, customization of app and contact EMS	Involvement in Care; Support	Yes	1
28	Hero: Medication Manager	com.herohealth.heroconnect	1352848484	Hero Health, Inc.	Organization	USA	Y	Y	Medical	2737	4.70933	Everyone	2018	Manage meds, real-time adherence and tracking, dispensing and scheduling	Involvement in Care	Yes	79
29	Lively Link	com.greatcall.link	584004617	Best Buy Health, Inc	Organization	USA	Y	Y	Lifestyle	5351	3.78185	Everyone	2013	Sharing timely updates, receive emergency alerts, retrieve location, check activities, view information and receive personalized support	Involvement in Care; Support; Information	Yes	699
30	Medication call reminder for the caregiver		1182811599	TeleStar LTD	Organization	USA		Y	Health & Fitness	11	3.54545	Everyone	2019	Send medication reminders via phone and customize reminders	Involvement in Care	Yes	1
31	vela | for caregivers	com.velaapp	1137714096	Seniorlink, Inc.	Organization	USA	Y	Y	Health & Fitness	102	3.84125	Everyone	2018	Chat with healthcare professionals and family/friends, complete health questionnaire and share, receive coaching and education, share pictures and files and alert healthcare professionals in emergency	Involvement in Care; Support; Information	Yes	16
32	RehabTracker	com.kindredhealthcare.rehabtracker	1247515040	Kindred Healthcare, Inc.	Organization	USA	Y	Y	Medical	364	3.51572	Everyone	2017	Get real-time updates about patient progress, connect with family/friends, share messages, track goals and receive notifications	Involvement in Care; Support	Yes	13
33	Lifeline Cares	com.philips.hc.philipscares	1477608585	Lifeline Systems Company	Organization	USA	Y	Y	Medical	332	4.12271	Everyone	2019	Connect with family/friends, get latest information, share notes, update summaries, view notifications and manage care	Support; Involvement in Care	Yes	19
34	VerifyCare | Caregiving App	com.sys2018.verifycareapp	1522911986	2018 Systems Inc.	Organization	USA	Y	Y	Medical	32	4.49713	Teen	2021	View calendars, journal entries, tasks and medications of patient, contact care team, keep record of tasks and medication and organize data	Involvement in Care; Support
35	iCaregiver		1538926952	Facilitate Healthcare LLC	Medical	USA		Y	Social	4	5	Everyone	2020	Connect with formal caregivers, track care and receive updates	Support
36	Lotsa Helping Hands	com.lotsahelpinghands.android.lotsa	606923858	Lotsa Helping Hands, Inc.	Organization	USA	Y	Y	Social	44	3.00543	Teen	2013	Coordinate care, share updates, and receive support from family/friends	Support	Yes	30
37	Cariloop	com.cariloop.member	1450405352	Cariloop	Organization	USA	Y	Y	Health & Fitness	11	4.90909	Everyone	2021	Get health coach, organize caregiving discussions, collaborate with friends/family, understand disgnosis, understand health benefits, find appropiate services, understanding financial aspects of care and create plans and discuss options for care	Support; Information; Involvement in Care
38	Huddle Health	com.huddlehealth	1482023293	DrFirst, Inc	Organization	USA	Y	Y	Medical	129	4.36057	Everyone	2019	Manage health records, list medication, view doctor contact information, link to patient portals, view patient test reults and insurance information	Involvement in Care; Information	Yes	10
39	Meditation Rx		1165851703	Meditation Oasis	Individual	USA		Y	Medical	216	4.90278	Everyone	2016	Relaxation and stress relieving sounds	Self-Care	Yes	4
40	Medication Reminder – Care		1448776934	Med ART Studios	Organization	USA		Y	Medical	489	4.6094	Teen	2019	Schedule medications and receive reminder, track symptoms, receive health information, doctor visit planner and history, export pdf, create multiple profiles, share with other caregivers, gain helpful insights and track adherence	Involvement in Care; Support; Information	Yes	4
41	Carers		1271137642	CARE FOR APPLICATIONS AND PROGRAMMING LLC.	Organization	Jordan		Y	Lifestyle	5	1.8	Everyone	2017	Receive home nursing and personalized physiotherapy	Support	Yes	4
42	Care for Caregivers	com.cbr.app	1545080683	Garrison Institute	Organization	USA	Y	Y	Education	3	5	Everyone	2020	Caregiver meditation	Self-Care
43	Wellthy	com.wellthy	1498121212		Organization	USA	Y	Y	Health & Fitness	14	4.63636	Everyone	2020	Coordinate care with family, receive guidance from experts, keep care organized and get quick assistance	Support	Yes	3
44	Capzule		386321118	Webahn, Inc.	Organization	USA		Y	Medical	278	4.08993	Everyone	2010	Export medications, view conditions and allergies, store doctors appointments, view and track health status, store and upload notes, manage physician and insurance information, categorize information and share data	Involvement in Care; Information	Yes	16
45	MedManage Daily Medication Log	medidex.com.medmanage	1352800344	Medidex Inc.	Organization	USA	Y	Y	Medical	212	4.25943	Everyone	2018	Manage and log medication	Involvement in Care	Yes	6
46	Cozi Family Organizer	com.cozi.androidfree	407108860	Cozi Inc.	Organization	USA	Y	Y	Productivity	305132	4.62231	Everyone	2010	Family calendar and manage to-do lists	Support	Yes	4049
