# Supplementary material for: Detecting user experience issues from mHealth apps that support stroke caregiver needs: an analysis of user reviews
Source: Front Public Health. 2023 May 25;11:1027667. doi: 10.3389/fpubh.2023.1027667 (PMC10247988; doi:10.3389/fpubh.2023.1027667)
Supplement: Supplementary file 2 [file Table_2.XLSX]

## Sheet: Table_S2
#	Clusters	Identified Issues
1	app,widget,work,hard, small,font,color,wasn’t,easy, beginning, not, simple, wish, options, enlarge, screen, difficult, work	widget difficult to use, font size and color issue, difficult to use at the start, difficult to use, need more options, cannot enlarge screen
2	job,worst,star,show,notifications,signed,make,frustrating,charging,impossible,lot,canceling,credit,option,terrible,spam,also,connot,connect,support,number,since,update,ever,nothing,want,personal,scams,find,website,paying,able,times,know,card,membership,site,see,many,caregiver,go,using,like,waste,month,keep,phone,requires,lot,personal,information,ive,fee,didnt,email,back,give,info,help,paid,need,f…	incorrect notifications, cannot cancel subscription, cannot contact customer service, receiving spam, require premium subscription, app feels like a scam, requires personal information
3	still,works,new,frustrating,times,medication,change,difficult,needs,really,option,get,list,could,not,intuitive,confusing,take,wish,way,meds,need,sometimes,add,easy,set,cant,doesnt,one,work,terrible,great,dont,horrible,time,would,many,like,good,use,ads,app,stop,remind,pills,start,manually,allow,change,reminder,scheduling,problem,wish,snooze,function,feature,notification,medication,detail	app frustrating at times, difficult to change medication, needs more options, needs medication list, app not intuitive and confusing, app doesnt provide pill reminders, needs options to change reminders,consists of scheduling issues,snooze option missing,notification feature should contain medication details
4	goes,glitches,user,error,user,tutorial,video,functions,half,go,got,gone,would,great,time,put,started,found,far,find,google,others,isnt,idea,version,trying,previous,too,many,ads,could,id,use,used,hard,website,extra,features,free,way,dont,like,prefer,old,app,not,user,friendly,errors,sign,location,not,available,include,dark,mode,cant,log,fingerprint,data,export,import,little confusing, changing,star…	has glitches and errors, needs user tutorials, need more free features,not user friendly, consists of many ads,website difficult to use, cannot find location, no dark mode, does not login using fingerprint, need import/export option, app confusing, doesnt allow for time customization,app slow,ui terrible, too expensive
5	reason,want,feature,old,deleting,items,new,also,even,message,needs,work,phone,good,list,able,one,doesnt,could,medication,wish,search,list,many,cant,dont,way,great,deleted,job,use,like,see,wish,account,need,would,time,messages,jobs,refine,search,delete,app,crashes	needs medication list, need to be able to delete items,need search option,search option needs to be refined,app crashes
6	find,people,overall,go,cant,longer,lot,writing,going,one,buggy,every,old,better,no,filter,never,good,would,unclear,menus,wont,scroll,past,bit,simpler,app,much,love,little,youre,nice,way,easier,like,could,user,navigation,unusable,user,flow,either,friendly,website,isnt,sometimes,difficult,hard,easy,confusing,navigate	needs a filter option, app buggy, confusing to navigate, menus are not very clear, app needs to be simpler to use
7	not,sync,properly,family,doesnt,really,feature,support,ive,see,im,since,using,back,compatible,times,phone,cant,many,like,get,stars,wear,need,add,medications,alexa,also,work,devices,great,use,settings,list,sync,would,could,sync,google,calendar,apple,watch,app,print,individual,pages,choice,delete,print,share,medication,not,compatible,apple,watch,samsung,phone,fitbit	sync issues, not compatible, cannot add medications, need to be able to sync with other devices and calendars, needs to be able to print data,delete medication feature,need to share medication
8	really,long,click,job,home,works,delete,well,order,could,task,hours,shifts,work,months,without,clients,sometimes,give,issue,client,shift,schedule,day,nothing,useless,sign,last,user,address,freezes,know,always,good,service,problem,make,worst,worked,uninstall,clock,tasks,message,information,ever,days,trying,screen,much,see,crashes,used,error,frustrating,issues,load,allow,like,keeps,says,would,every…	button unresponsive, cannot login, crashes, displays errors, wont load and slow, freezes, cannot log time out
9	sign,wouldnt,new,though,sitting,hate,clocked,wifi,much,job,worked,done,alot,clocking,working,nothing,couldnt,issue,could,didnt,horrible,issues,dont,inconvenient,anything,problem,ok,ive,inaccurate,back,min,company,reinstalled,updated,everything,far,next,day,would,lets,gps,go,shifts,works,like,meters,using,please,trying,needs,good,forever,since,standing,get,need,house,still,away,task,half,phone,hom…	login issue, gps inaccurate, location issue, app slow, cannot clock out, wifi issues
10	needed,next,miss,ability,want,keeping,works,refill,though,reminding,schedule,lot,feature,blood,apps,simple,multiple,phone,work,annoying,new,daily,far,much,put,helps,instead,something,add,help,cant,option,without,stars,hours,get,took,see,make,tracking,used,nice,different,thing,first,change,way,doses,needs,using,many,symptoms,no,way,turn,off,notification,dose,forget,remember,well,cannont,sound,noti…	app unreliable in managing medications, cannot turn notifications off, need help option, cannot hear notification sounds, missing features, google calendar issues, refill reminders issue
11	expensive,fee,search,hire,customer,look,horrible,ridiculous,year,monthly,finding,baby,know,premium,reply,applicants,way,help,needs,subscription,experience,easy,really,child,post,worth,apply,much,let,didnt,also,good,check,difficult,free,got,want,membership,makes,contact,many,cancel,,doesnt,kids,feature,everyone,years,work,ive,background,like,respond,make,used,looking,parents,profile,im,month,tryin…	too expensive, requires subscription, cannot be used by kids, app looks horrible, waste of money
12	add,many,hate,getting,ive,tracking,ordered,make,best,years,main,take,confusing,transfer,without,doesnt,waiting,give,phone,still,preferred,fine,easy,link,system,original,wish,part,medications,needs,went,needed,difficult,im,request,another,useless,worked,store,left,access,option,took,scan,well,cant,edit,daily,medication,stuff,could,great,apps,carnt,figure,out,go,back,find,wont,pay,see,even,longer,s…	need medication scan option, cannot edit medication, dont want to pay, carnt view old scripts, need more medication information
13	correctly,go,simply,enter,put,minutes,lets,reinstalling,gps,anymore,sign,home,perfectly,several,wrong,alarm,every,locations,problem,house,way,allow,thing,sucks,help,multiple,makes,yes,updated,far,open,find,uninstall,log,matter,slow,horrible,hard,done,buttons,like,works,says,feature,reinstall,show,company,trying,load,late,working,really,one,also,never,issues,frustrating,keeps,shift,right,messages,…	gps issue, login issue, alarms wrong, locations incorrect, slow, loading issue, frustrating, difficult to go back to previous page, buttons unresponsive, app doesnt work
14	glitches,punch,settings,often,frustrating,put,recognizing,need,poor,sucks,see,uninstall,turn,forever,show,know,updated,detect,turned,trouble,constantly,horrible,logging,reinstall,isnt,though,meters,allowed,great,terrible,would,bad,could,far,getting,access,gps,ever,keeps,tells,please,load,picking,allow,shift,hard,away,dont,update,read,longer,get,home,saying,client,standing,shifts,tasks,long,call,i…	app has glitches, frustrating, takes time to load, slow, cannot recognize location
15	sure,recommend,always,thing,difficult,didnt,makes,give,nice,adhd,useful,features,want,hard,right,forgetting,life,info,schedule,wont,surgery,enter,much,new,stop,exactly,check,able,keeps,still,way,helpful,every,works,pills,option,phone,even,needed,medications,update,refill,help,could,pill,notification,reminds,know,well,helps,add,using,fix,daily,confirm,go,get,doesnt,wish,days,medication,option,cust…	missing custom symptom and notes option, alarm missing
16	meters,last,loads,use,away,properly,accurately,due,please,wont,least,overall,mins,contact,pops,spots,home,easy,phone,open,fix,yes,long,month,job,says,dont,instead,supposed,alot,rarely,login,order,fine,employer,client,late,needs,better,work,find,worked,keeps,half,frustrating,shift,basis,missed,makes,clocked,glitches,load,slow,little,hard,tasks,still,want,would,pain,difficult,update,week,constantly…	loading issue, location not accurate, rarely logs in, frustrating, containts glitches, slow to load, hard to use, contains bugs, clocking issues
17	check,access,wont,upgrade,set,different,every,still,share,sync,year,apps,ability,many,dates,thing,shared,home,reminders,something,life,color,recipes,phone,easy,put,activities,cant,much,store,go,calendars,nice,even,keep,well,know,going,week,update,date,want,better,doesnt,work,everyone,things,make,im,features,able,members,pay,dont,way,google,gold,schedule,also,time,without,free,version,years,monthl…	wont update, need to be able share and sync with other devices, need more free options, doesnt work,, cannot store much data, need monthly view
18	still,got,check,good,didnt,everything,doesnt,fees,take,joke,total,version,order,every,cost,cancel,charging,let,com,see,price,website,try,background,read,give,using,reply,ever,anyone,credits,send,upgrade,account,garbage,post,better,without,year,like,sitter,much,looking,great,work,back,someone,scam,contact,charge,really,company,wont,anything,thats,never,would,paying,able,unless,care,used,messages,i…	scam, cannot use without paying, too expensive, monthly view not free, dont want to subscribe, need more free options, app waste of money
19	ever,already,contact,posting,much,says,send,experience,wont,help,used,got,subscription,sent,well,let,search,caregiver,want,looking,no,reply,caregivers,show,times,someone,background,using,able,phone,email,customer,site,doesnt,still,trying,update,could,go,ive,premium,applicants,work,also,find,people,service,like,would,one,use,cant,dont,jobs,messages,time,even,get,care,job,app	requires premium service, do not receive a reply from formal caregivers
20	week,process,buggy,change,terrible,multiple,phones,usually,twice,devices,uninstall,android,seems,hit,crashing,like,way,reinstall,wrong,even,best,tap,changes,apps,logging,reminders,task,great,letting,trouble,reliable,bit,using,stuck,actually,several,battery,responsive,distance,clunky,cancel,pressed,touch,areas,bad,constantly,refreshing,intuitive,easy,late,well,remember,check,starting,needs,annoyin…	app buggy, android crashing, app stuck, battery issues,unresponsive to touch, constantly updating, contains glitches, constantly buffering and slow, internet issues
21	make,change,help,glitches,anymore,connect,works,profile,many,screen,waste,shifts,last,version,needs,couldnt,longer,downloaded,later,used,right,freezes,lets,complete,always,working,error,logged,dont,using,im,trying,website,keep,put,apps,would,useless,everytime,frustrating,great,days,still,crashing,times,task,nothing,terrible,click,access,able,without,install,doesnt,page,need,past,one,go,takes,phon…	contains glitches, crashes multiple times, app freezes, unresponsive to clicks, doesnt load page, update issues,unable to login, create account or change password
22	problem,nothing,forever,bad,lot,could,getting,got,see,messages,client,updates,call,minutes,tried,able,says,well,download,hard,updated,last,service,glitchy,error,reason,days,buggy,keep,using,comments,used,logging,bugs,unable,device,back,often,way,freezing,horrible,tasks,also,ever,useless,connect,server,error,needs,go,frustrating,since,location,glitches,account,new,sign,one,even,im,like,task,login,…	glitchy, contains bugs, frustrating, contantly freezing, wont load, slow, password issue, location glitches, cannot connect to server
23	happy,simply,press,make,let,see,multiple,getting,stupid,suppose,loading,right,care,messages,really,resetting,worst,ive,pressing,system,people,problem,outdated,anymore,keeping,keep,used,frustrated,sign,notify,buttons,low,keeps,long,lots,updated,wouldnt,either,notification,details,since,allow,google,gps,plus,areas,iphone,great,would,ever,takes,frustrating,never,search,miss,correctly,alarm,like,andr…	app outdated, horrible notifications, cannot customize notifications, update terrible, missing search option, remainders missing,buttons unresponsive, need more customization options for the medication management
24	battery,med,later,changed,longer,setting,best,many,first,issue,fix,new,using,snooze,open,volume,everything,problem,different,low,missing,late,annoying,last,didnt,forget,update,without,see,though,better,want,go,way,dose,worked,needed,never,make,work,give,alert,please,sounds,thing,alarms,pills,medications,days,add,since,confirm,still,able,working,also,stopped,cant,use,day,well,missed,medicine,reall…	notifications missed or late, unable to change alarm sound, need more customization options for the medication management
25	started,give,answer,enter,crashing,type,used,really,wrong,though,something,annoying,issues,two,delete,always,late,thing,using,download,let,mark,would,back,much,bad,second,hate,since,took,tasks,login,getting,want,slow,put,never,new,zone,next,hard,way,reminders,password,many,first,going,keep,working,freezes,medication,please,change,minutes,take,good,keeps,taken,ive,log,notifications,consuming,meds,…	crashing, freezing, slow, login slow, needs to be fixed, doesnt load, frustrating
26	still,never,worked,using,right,slow,start,used,better,application,hate,didnt,maybe,freezes,work,everything,gets,recommend,stuck,completely,enough,liked,said,version,previously,use,one,even,period,new,needs,could,would,get,especially,ridiculous,cant,alot,really,app,sucks	doesnt work, slow, freezes, completely stuck
